# Supplementary material for: Denosumab administration for bone metastases from solid tumors: a retrospective cross-sectional study
Source: BMC Cancer. 2023 Oct 18;23:999. doi: 10.1186/s12885-023-11495-w (PMC10585877; doi:10.1186/s12885-023-11495-w)
Supplement: Supplementary file 1 — Supplementary Material 1 [file 12885_2023_11495_MOESM1_ESM.xls]

## Sheet: Denosmab for Bone Mets
Dataset of metastatic bone tumors treated with denosumab
No	Sex	Age	F-U (mos)	Primary	Meta site	Radiation	Mirels' score	SINS	SREs	Location	Reasons for SREs	Denosmab administration	Surgery	Hypocalcaemia	Supplement
1	M	75	6	Unknown	Multiple	+	10	8
2	F	45	5	Colon	Solitary			5
3	M	75	6	Neuroendocrine carcinoma of the prostate	Multiple	+	12		+	Femur	Pain	Before SREs
4	M	52	5	Lung	Multiple	+		6	+	Spine	Pain
5	M	84	6	Prostate	Multiple			8
6	F	78	17	Lung	Solitary	+		6
7	F	30	5	Stomach	Multiple			5						+
8	M	62	7	Lung	Solitary	+
9	F	43	49	Breast	Multiple		9	8
10	M	65	3	Lung	Solitary
11	M	80	13	Lung	Multiple	+		5
12	F	74	85	Breast	Multiple			2
13	F	62	13	Breast	Multiple			6
14	F	73	3	Lung	Multiple	+		6						+
15	F	72	63	Breast	Multiple		9	6
16	M	58	12	Renal cell	Solitary		10		+	Radial	Pathological fracture
17	M	76	14	Colon	Solitary
18	M	70	5	Submandibular gland	Multiple	+	7	9						+
19	M	67	14	Colon	Solitary	+								+
20	M	75	25	Tongue	Solitary	+		9
21	F	43	7	Thyriod	Multiple	+		8
22	M	53	37	Lung	Multiple			3
23	M	80	27	Prostate	Multiple		6
24	F	53	20	Breast	Solitary			13	+	Spine	Paralysis		Posterior lumber fusion
25	F	70	31	Breast	Multiple			5
26	F	80	39	Lung	Multiple			11
27	M	66	83	Prostate	Multiple			11
28	F	62	16	Breast	Multiple		7	7
29	F	44	5	Colon	Solitary
30	F	38	24	Breast	Solitary
31	M	48	15	Lung	Multiple		7	4
32	F	79	24	Lung	Multiple	+	8
33	F	78	4	Lung	Solitary			7
34	F	62	3	Renal cell	Multiple	+								+	Prolonged hypocalcemia
35	F	44	9	Melanoma	Multiple	+	9	6
36	F	77	26	Breast	Multiple		6	7
37	F	59	43	Breast	Multiple			6
38	F	68	7	Melanoma	Multiple	+	8	7
39	M	76	43	Renal cell	Solitary	+
40	F	78	66	Buccal mucosa	Solitary				+	Clavicle	Pain
41	F	40	13	Lung	Multiple			9						+
42	F	63	82	Lung	Multiple			4
43	M	54	5	Renal cell	Multiple	+	6	9
44	F	57	21	Breast	Multiple			15	+	Spine	Paralysis		Posterior lumber fusion
45	M	66	6	Esophageal	Multiple	+		11
46	M	78	7	Lung	Multiple	+	6	4
47	F	51	7	Lung	Multiple		6	5
48	M	66	61	Prostate	Solitary
49	M	72	19	Tyroid	Multiple
50	F	60	3	Breast	Multiple	+		8
51	M	72	41	Cholangiocarcinoma	Multiple	+		11
52	F	45	10	Colon	Multiple			8
53	M	79	6	Lung	Solitary	+
54	M	55	6	Lung	Multiple	+		6
55	F	58	27	Breast	Multiple		12	11	+	Femur	Pain		Wide ex. & endoprosthetic arthroplasty
56	F	66	6	Colon	Solitary			4
57	M	62	30	Renal cell	Solitary	+		11						+
58	M	67	52	Thyriod	Solitary									+
59	F	51	50	Breast	Solitary			4
60	M	79	13	Lung	Multiple		9
61	M	71	12	Renal cell	Multiple	+		15
62	F	77	24	Colon	Solitary	+		3						+
63	M	61	4	Hepatocellular carcinoma	Multiple	+		4
64	M	50	6	Neuroendocrine carcinoma of the lung	Multiple	+	9
65	M	74	6	Lung	Multiple			2
66	M	76	10	Prostate	Multiple			5
67	M	60	4	Lung	Multiple			6
68	M	61	5	Skull base	Solitary			6
69	M	70	6	Lung	Multiple	+	6	6
70	M	58	42	Malignant pheochromocytoma	Multiple	+	12	10	+	Femur	Pathological fracture		Arthroplasty
71	M	79	16	Prostate	Multiple			9
72	M	86	65	Prostate	Solitary
73	F	57	23	Tyroid	Multiple	+		7
74	M	82	8	Renal cell	Multiple	+	8	5
75	M	68	56	Stomach	Multiple		8	5
76	M	62	7	Tyroid	Solitary
77	F	50	65	Tyroid	Multiple	+	10	8
78	F	56	27	Lung	Solitary			6
79	M	59	8	Renal cell	Multiple	+
80	M	71	3	Stomach	Multiple		7	11						+
81	M	51	9	Lung	Multiple			9
82	M	68	4	Melanoma	Solitary
83	M	61	11	Unknown	Multiple	+		7
84	M	81	58	Prostate	Multiple		9							+
85	F	55	16	Pharyngeal	Multiple	+		15
86	M	69	56	Renal cell	Multiple		9		+	Humerus	Pathological fracture		Wide ex. & endoprosthetic arthroplasty
87	M	82	7	Prostate	Multiple			7
88	F	70	4	Colon	Solitary	+
89	M	60	12	Pharyngeal	Multiple	+	7							+
90	F	54	20	Endometrial	Multiple	+
91	M	36	15	Lung	Multiple	+	9	7
92	M	42	5	Renal cell	Multiple			8
93	F	48	59	Lung	Multiple		8	6
94	M	72	17	Lung	Multiple		8	10
95	F	62	6	Cholangiocarcinoma	Multiple	+		11
96	F	45	39	Breast	Multiple			15
97	M	73	39	Prostate	Multiple	+		12
98	F	48	8	Colon	Solitary			3
99	M	77	32	Prostate	Multiple	+		9
100	M	42	3	Renal cell	Solitary	+	9
101	M	62	8	Renal cell	Multiple		8	6
102	M	52	17	Lung	Multiple			7
103	M	78	57	Renal cell	Multiple	+		13
104	M	77	8	Lung	Solitary
105	F	55	53	Breast	Multiple	+		12
106	F	68	11	Breast	Solitary
107	F	45	3	Endometrial	Multiple		7	9
108	M	52	3	Stomach	Multiple	+		12
109	M	76	20	Lung	Solitary	+
110	M	42	21	Unknown	Multiple	+		8
111	M	47	12	Renal cell	Multiple	+		8
112	M	29	19	Renal cell	Multiple		8	9
113	F	50	29	Colon	Solitary	+
114	F	51	8	Colon	Multiple
115	M	60	45	Lung	Multiple	+	8	5
116	F	62	35	Breast	Multiple		7	6
117	M	52	14	Esophageal	Solitary
118	F	63	5	Thyriod	Solitary			7						+
119	M	67	20	Rectal	Solitary	+		9
120	M	53	12	Unknown	Multiple			4
121	M	70	18	bladder	Multiple	+		6
122	F	57	21	Renal pelvic	Solitary	+	9
123	M	53	17	Pharyngeal	Solitary			3
124	M	76	31	Lung	Solitary	+		10						+
125	M	64	11	Lung	Multiple		7	3
126	M	67	72	Prostate	Multiple	+		9
127	M	71	36	Lung	Multiple		9	8
128	F	49	11	Cervical	Multiple	+		5
129	M	66	14	Lung	Multiple		9	12
130	M	78	19	Lung	Multiple	+	6	6
131	F	73	10	Thyriod	Solitary	+
132	M	57	5	Lung	Multiple	+		12
133	F	50	63	Breast	Solitary	+		10
134	M	69	33	Renal cell	Solitary	+	11		+	Femur	Pain		Arthroplasty
135	M	70	39	Renal cell	Multiple	+	10	9	+	Humerus	Pain		Wide ex. & IM nail/plate fixation
136	M	46	16	Lung	Multiple		5	6
137	F	53	4	Colon	Multiple		4	5
138	M	65	3	Esophageal	Solitary	+								+
139	M	70	13	Pharyngeal	Multiple
140	M	61	56	Prostate	Solitary		8
141	M	63	4	Pharyngeal	Multiple			4
142	M	66	5	Prostate	Multiple			5
143	M	66	60	Prostate	Solitary	+		8	+	Spine	Paralysis		Posterior lumber fusion
144	F	70	39	Breast	Multiple
145	F	68	33	Renal cell	Solitary	+	11
146	M	57	5	Laryngeal cancer	Solitary
147	M	80	48	Hepatocellular carcinoma	Solitary	+		8
148	M	78	4	Lung	Solitary
149	M	60	22	Colon	Solitary		10
150	M	63	28	Prostate	Solitary			8
151	M	86	4	Lung	Multiple		7	5
152	F	76	26	Lung	Multiple	+	7	9
153	M	54	5	Lung	Multiple
154	M	67	26	Prostate	Multiple		8	8
155	F	65	17	Lung	Multiple			4
156	M	68	54	Prostate	Multiple		5	7
157	F	50	46	Pancreas	Multiple	+		9
158	M	63	4	Lung	Multiple			8
159	M	66	6	Lung	Multiple	+		4
160	M	57	52	Lung	Multiple	+
161	M	77	13	Esophageal	Multiple	+		13
162	F	45	4	Skull base	Solitary
163	F	52	37	Pancreas	Solitary	+		7
164	M	31	10	Pharyngeal	Multiple	+		7
165	F	66	7	Renal cell	Multiple	+		12
166	M	78	6	Pharyngeal	Solitary
167	M	46	9	Pharyngeal	Multiple	+		9						+	Prolonged hypocalcemia
168	M	64	37	Lung	Multiple	+		4
169	M	48	13	Lung	Multiple	+	8	11
170	F	79	12	Lung	Solitary
171	M	71	3	Lung	Solitary			6
172	M	41	36	Renal cell	Multiple	+		10
173	M	81	31	Lung	Multiple	+		7
174	F	67	47	Breast	Multiple	+	11	12
175	F	73	26	Breast	Multiple		9	4
176	M	47	20	Pharyngeal	Multiple	+		12
177	F	70	9	Breast	Multiple			4
178	M	72	35	Colon	Solitary			6
179	M	69	9	Lung	Multiple		6	7
180	F	73	44	Lung	Multiple	+	7	7
181	M	46	11	Unknown	Multiple		12	11
182	M	75	3	Melanoma	Multiple	+		11
183	M	76	3	Lung	Multiple	+	12	7
184	M	77	31	Prostate	Multiple		6	5
185	M	80	16	Lung	Multiple	+		3
186	F	80	5	Colon	Solitary	+		11
187	F	69	17	Colon	Multiple	+		11
188	M	69	17	Prostate	Multiple	+	9
189	M	62	37	Prostate	Multiple	+
190	F	77	3	Renal cell	Multiple	+	10		+	Humerus	Pathological fracture
191	F	69	39	Thyriod	Multiple	+		9	+	Spine	Paralysis	Before SREs	Posterior lumber fusion
192	M	49	10	Prostate	Multiple	+		7
193	M	77	31	Lung	Multiple	+	9	7
194	M	71	17	Prostate	Solitary
195	M	68	16	Thymic	Solitary
196	M	66	10	Lung	Multiple	+
197	M	63	33	Prostate	Solitary
198	M	44	9	Nasal cavity	Solitary	+	8
199	F	54	24	Breast	Multiple		10	10	+	Femur	Pain		Wide ex. & IM nail/plate fixation
200	M	63	6	Lung	Multiple	+	10	5
201	M	67	5	Ureter	Solitary			7
202	M	60	15	Lung	Multiple	+	10	8
203	F	40	21	Breast	Multiple	+	11	12
204	M	49	13	Esophageal	Solitary	+		10
205	M	60	4	Colon	Multiple			7
206	M	65	8	Lung	Solitary	+
207	M	79	6	Prostate	Multiple			0
208	M	48	8	Colon	Solitary	+		8
209	F	64	23	Lung	Multiple	+	12	7
210	M	59	8	Nasal cavity	Multiple			3
211	F	57	26	Lung	Multiple	+		4
212	M	53	11	Lung	Multiple	+	9
213	F	56	12	Renal cell	Multiple			4
214	M	76	25	Prostate	Multiple	+		7
215	M	75	4	Prostate	Multiple			2
216	F	58	24	Breast	Multiple		9	6							Atypical femoral fracture
217	M	72	5	Buccal mucosa	Solitary			5
218	M	54	4	Paranasal sinus	Multiple			8
219	F	90	21	Breast	Multiple		6	8
220	F	55	21	Breast	Multiple
221	M	71	17	Lung	Multiple	+	11	6	+	Femur	Pathological fracture		IM nail/plate fixation
222	F	42	20	Breast	Multiple	+		5
223	M	68	18	Prostate	Multiple	+	8	4
224	F	66	19	Lung	Multiple
225	F	66	19	Renal cell	Solitary		12		+	Femur	Pathological fracture		Arthroplasty
226	M	74	17	Thyriod	Multiple	+	7	13
227	M	75	13	Renal cell	Multiple			7
228	F	48	16	Lung	Solitary			7
229	M	53	6	Cholangiocarcinoma	Multiple		9
230	M	59	17	Lung	Solitary	+		8
231	M	61	5	Pharyngeal	Solitary		9
232	F	74	14	Lung	Multiple	+		6
233	M	76	13	Neuroendocrine carcinoma	Multiple	+			+	Intradural	Paralysis		Laminectomy
234	M	56	7	Colon	Multiple	+	7	7
235	M	60	7	Prostate	Multiple		8	11
236	M	70	10	Prostate	Multiple		9	8	+	Femur	Pathological fracture		Arthroplasty
237	M	74	7	Renal cell	Solitary	+		12
238	F	75	11	Thyriod	Multiple	+		10
239	F	58	9	Lung	Solitary	+		10
240	M	69	8	Hepatocellular	Solitary	+
241	F	46	7	Breast	Multiple			11
242	M	79	5	Lung	Solitary	+	8
243	F	70	5	Melanoma	Solitary	+
244	M	66	5	Pancreas	Multiple	+		8
245	F	47	4	Breast	Multiple	+	9	10
246	M	74	4	Lung	Multiple	+	6	11
247	M	67	3	Colon	Solitary			3						+
F-U, follow up; mos, months; SREs, skeletal-related events: SINS. Spinal instability neoplastic score: ex, excision; IM, intramedullary
